# Supplementary material for: Surface Modification of Medical-Grade Titanium and Polyvinyl Chloride with a Novel Catechol-Terminated Compound Containing Zwitterionic Sulfobetaine Functionality for Antibacterial Application
Source: Polymers (Basel). 2025 Jul 22;17(15):2006. doi: 10.3390/polym17152006 (PMC12349499; doi:10.3390/polym17152006)
Supplement: Supplementary file 1 [file polymers-17-02006-s001.zip]

Archive with 1 entries (1 files):
- polymers-3761680-supplementary.pdf
